# Supplementary material for: Antihypertensive, antioxidant, and renal protective impact of integrated GJD with captopril in spontaneously hypertensive rats
Source: Sci Rep. 2023 Jul 6;13:10944. doi: 10.1038/s41598-023-38020-0 (PMC10326066; doi:10.1038/s41598-023-38020-0)
Supplement: Supplementary file 1 — Supplementary Information. [file 41598_2023_38020_MOESM1_ESM.xlsx]

## Sheet: SBP
Baseline	WKY	SHR	GJD	CAP	GJD+CAP	1 week	WKY	SHR	GJD	CAP	GJD+CAP	2 weeks	WKY	SHR	GJD	CAP	GJD+CAP	3 weeks	WKY	SHR	GJD	CAP	GJD+CAP	4 weeks	WKY	SHR	GJD	CAP	GJD+CAP	5 weeks	WKY	SHR	GJD	CAP	GJD+CAP	6 weeks	WKY	SHR	GJD	CAP	GJD+CAP
1	115.678	185.396	193.219	182.202	183.874	1	117.643	188.156	170.517	171.845	162.179	1	120.827	191.07	162.109	170.866	158.821	1	132.622	190.48	147.705	155.484	152.612	1	133.61	191.161	141.596	146.496	149.622	1	132.012	187.891	139.988	140.796	140.107	1	128.341	185.897	138.668	140.795	131.107
2	116.999	180.365	183.469	186.804	179.804	2	120.428	182.501	169.756	175.05	159.551	2	129.705	188.909	173.862	169.026	167.2	2	136.906	188.552	168.153	157.989	153.95	2	135.089	188.131	158.981	156.645	153.471	2	124.902	184.58	152.532	152.327	142.394	2	119.128	187.615	149.916	148.569	142.394
3	130.837	187.499	179.144	190.434	183.982	3	128.851	189.572	167	174.018	176.765	3	130.047	193.225	171	168.724	170.878	3	127.011	189.091	167	160.747	156.111	3	129.145	190.335	159	155.241	140.301	3	128.649	191.251	151	152.71	136.698	3	126.351	192.668	147	150.744	126.698
4	124.515	191.796	182.003	181.453	190.655	4	122.312	191.161	175.33	169.798	175.41	4	122.143	189.457	165.872	163.568	164.5	4	123.202	191.686	157.108	161.68	151.177	4	122.352	188.616	160.216	159.687	148.822	4	120.89	193.887	148.798	158.545	143.322	4	120.876	191.305	145.654	152.017	140.322
5	119.642	187.723	188.007	182.312	184.568	5	123.205	195.161	180.139	163.316	169.444	5	119.153	192.628	174.008	161.44	166	5	128.954	189.813	169.374	157.094	160	5	127.308	192.433	146.706	157.414	158	5	129.269	194.528	143.498	151.378	145	5	129.427	195.521	139.652	148.108	141
6	115.244	187.194	183.524	193.529	191.665	6	117.823	189.725	177.172	174.075	173.513	6	116.95	187.256	173.044	168.082	163.036	6	122.483	186.98	166.057	163.792	159.038	6	119.237	189.434	153.746	153.867	153.709	6	120.97	190.329	156.726	154.621	147.172	6	123.268	190.658	144.006	149.401	142.172
7	117.667	180.95	190.155	192.151	184.226	7	124	182.856	176.612	170.64	170.691	7	123	185.3	164.515	170.207	160.943	7	123.333	187.384	159.002	162.111	158.9	7	127	191.389	156.865	157.496	146.713	7	129	190.252	151.497	152.733	145.797	7	118	188.851	141.001	150.19	135.797
8	120	184	187	188	181	8	121	180	172	162	166	8	130	183	168	161	160	8	129	189	160	158	155	8	132	192	152	150	154	8	124	194	150	151	144	8	123	197	142	145	130
Mean	120.073	185.615	185.815	187.111	184.972	Mean	121.908	187.391	173.566	170.093	169.194	Mean	123.978	188.856	169.051	166.614	163.922	Mean	127.939	189.123	161.8	159.612	155.849	Mean	128.218	190.437	153.639	154.606	150.58	Mean	126.211	190.84	149.255	151.764	143.061	Mean	123.549	191.189	143.487	148.103	136.186

## Sheet: DBP
Baseline	WKY	SHR	GJD	CAP	GJD+CAP	1 week	WKY	SHR	GJD	CAP	GJD+CAP	2 weeks	WKY	SHR	GJD	CAP	GJD+CAP	3 weeks	WKY	SHR	GJD	CAP	GJD+CAP	4 weeks	WKY	SHR	GJD	CAP	GJD+CAP	5 weeks	WKY	SHR	GJD	CAP	GJD+CAP	6 weeks	WKY	SHR	GJD	CAP	GJD+CAP
1	80.6423	133.418	141.432	133.156	130.431	1	84.013	134.963	135.43	132.554	124.206	1	85.7167	138.687	129.46	122.592	119.749	1	86.96	142.048	124.57	121	117.421	1	89.3283	143.79	116.45	120.996	106.595	1	88.5523	143.004	108.242	108.583	95.7003	1	87.1407	144.005	103.501	103.392	90.7003
2	88.446	136.702	138.105	138.891	133.545	2	91.527	138.141	128.673	135.936	119.532	2	91.3107	139.922	127.08	130.019	121.001	2	96.3513	140.345	123.649	123.045	107.261	2	91.151	142.046	115.289	120.146	102.472	2	89.4797	140.729	106.167	110.243	93.72	2	87.7303	143.025	101.772	101.311	88.72
3	96.7427	137.824	134.792	140.79	142.873	3	95.7047	138.155	133	137.085	133.583	3	94.5593	141.069	121	120.49	124.674	3	94.003	138.859	118	115.621	123.993	3	90.3303	138.892	117	113.294	110.002	3	91.1193	138.186	110	108.118	100.614	3	90.0977	139.161	100	99.2733	90.6137
4	87.494	141.672	119.194	137.397	140.384	4	89.3527	142.858	121.325	130.508	135.596	4	88.6403	141.773	127.188	127.449	120.374	4	91.4263	142.668	122.959	118.996	113.034	4	88.9597	141.387	113.041	118.733	110.346	4	90.483	140.157	100.375	114.203	102.126	4	87.3977	140.66	95.4593	104.063	94.126
5	83.378	135.213	125.257	139.75	136.911	5	88.6693	138.973	124.662	135.84	134.251	5	90.492	138.962	120.523	128.017	124	5	89.635	138.052	116.731	121.086	120	5	88.019	137.336	110.131	112.323	108	5	84.7107	137.628	104.375	108.54	101	5	83.741	144.963	97.2	103.367	92
6	84.0937	132.359	149.102	142.471	139.101	6	84.8377	133.103	136.996	131.343	123.673	6	83.2357	136.749	129.32	123.128	115.015	6	85.9373	141.423	125.935	115.581	113.82	6	84.6173	143.958	108.911	108.732	107.513	6	81.4033	143.091	102.18	107.154	97.861	6	81.317	145.678	97.8167	97.7983	90.861
7	82.3333	131.874	143.281	138.473	136.159	7	84.3333	133.715	135.53	130.38	130.79	7	90	133.044	124.742	123.88	120.367	7	93.6667	136.805	120.958	119.026	116.804	7	93	137.646	118.885	112.34	107.62	7	87.6667	140.749	107.843	111.47	98.0427	7	85.6667	139.535	103.278	108.698	86.0427
8	90	136	139	135	133	8	88	136	132	128	128	8	87	135	122	124	123	8	91	139	117	123	119	8	91	143	114	119	111	8	82	145	102	110	99	8	81	144	92	107	89
Mean	86.6413	135.633	136.27	138.241	136.551	Mean	88.3047	136.988	130.952	132.706	128.704	Mean	88.8693	138.151	125.164	124.947	121.023	Mean	91.1225	139.9	121.225	119.669	116.417	Mean	89.5507	141.007	114.213	115.696	107.944	Mean	86.9269	141.068	105.148	109.789	98.508	Mean	85.5114	142.628	98.8784	103.113	90.258

## Sheet: Body weight
Baseline	WKY	SHR	GJD	CAP	GJD+CAP	1 week	WKY	SHR	GJD	CAP	GJD+CAP	2 weeks	WKY	SHR	GJD	CAP	GJD+CAP	3 weeks	WKY	SHR	GJD	CAP	GJD+CAP	4 weeks	WKY	SHR	GJD	CAP	GJD+CAP	5 weeks	WKY	SHR	GJD	CAP	GJD+CAP	6 weeks	WKY	SHR	GJD	CAP	GJD+CAP
1	277	266.3	282.2	282.5	252.3	1	276	282.5	300.1	296.7	254.5	1	278.3	283.3	292.4	303.4	274.9	1	279.1	287.5	296.9	317.6	277.4	1	275.1	290.4	304.4	320.5	282.6	1	279.7	290.6	301.7	332.1	282.6	1	285.1	292.6	311.2	334.3	277.9
2	282.4	267.9	285.6	270.1	259.2	2	292.6	280.6	296.1	281.5	246.1	2	291.4	290.8	298.2	282.9	263.4	2	293.5	297.8	309.7	300.3	265.8	2	296.8	294.3	314.1	298.3	271.9	2	296.6	296.2	319.3	304.7	274.5	2	295.2	300.2	320.4	307	268.4
3	279.1	268.4	261.8	264.9	280.3	3	286.4	291.5	279.2	281.7	289.9	3	288.8	296.3	294.5	286.6	297.1	3	293.4	304.7	309.8	294.3	300.1	3	296.2	307.3	310.1	296.8	299.6	3	303.3	310.2	311.4	299.7	302.5	3	307.1	316.6	319.4	308.2	306.9
4	263.3	292	279.5	272.5	282.5	4	264.6	280.5	294.2	288.7	277.4	4	277.6	269.7	295.1	301.4	295.9	4	294.9	281.9	307.3	311.3	297.1	4	283.5	294.5	310.4	309.2	301.2	4	281.6	295.7	311.4	313.7	309.5	4	294.5	299.4	307.8	311.3	312.2
5	271.1	265.4	283.2	254.5	284.5	5	288.6	276.5	289.3	265.6	291.8	5	299.1	285.3	278.3	276.5	287.5	5	312.6	291.3	294.6	294.5	284.5	5	321.9	299.7	294.5	290.9	288.7	5	333.8	292.6	294.6	296.3	284.2	5	332.4	287.4	300.3	301.8	290.2
6	262.4	286.1	270.9	263.6	250.8	6	267.3	299.4	286.5	280.4	250.2	6	276.2	304.1	297.8	285.3	270.2	6	288	310.6	311.7	298.6	283.7	6	289.6	312.5	318	300.4	288.4	6	291.9	312.6	317.8	306.9	291.3	6	292.1	313.8	317.2	309.4	294.5
7	256.9	277.2	278.1	283.4	263.3	7	268	288.9	296.3	298.3	269.6	7	275.1	303.2	299.8	304.2	280.2	7	276.3	307.6	309.8	320.9	284.5	7	272.3	309.8	313.6	330.6	291.8	7	268.3	312.9	318.2	340.2	297.2	7	274.3	309.8	325.5	335.4	307.7
8	265.5	260.2	257.4	286.4	263.7	8	281.9	270.2	271.2	295.8	274.3	8	288.5	275.5	279.1	294.2	280.2	8	300.5	281.8	291.2	301.4	285.3	8	302.4	288.6	292.7	301.2	295.3	8	305.4	287.5	292.4	308.3	300.1	8	297.7	289.1	309.7	300.5	305.3
Mean	269.713	272.938	274.837	272.238	267.075	Mean	278.175	283.762	289.113	286.088	269.225	Mean	284.375	288.525	291.9	291.812	281.175	Mean	292.288	295.4	303.875	304.863	284.8	Mean	292.225	299.637	307.225	305.987	289.938	Mean	295.075	299.788	308.35	312.738	292.738	Mean	297.3	301.112	313.938	313.488	295.387

## Sheet: Thoracic aorta Thickness
Thickness(mm)	WKY	SHR	GJD	CAP	GJD+CAP
1	0.121309	0.189986	0.12816	0.143584	0.13121
2	0.109564	0.191553	0.12721	0.149555	0.12034
3	0.120776	0.18783	0.140084	0.137845	0.12567
4	0.122209	0.186416	0.14142	0.127824	0.13039
5	0.11414	0.20019	0.13337	0.139014	0.12023
6	0.116984	0.171213	0.13525	0.154355	0.12245
7	0.12042	0.20348	0.12991	0.13887	0.11862
8	0.114886	0.19228	0.136734	0.144655	0.12154
Mean	0.117536	0.190369	0.134017	0.141963	0.123806

## Sheet: Serum kits
Ang II	ng/L	WKY	SHR	GJD	CAP	GJD+CAP	ET-1	ng/L	WKY	SHR	GJD	CAP	GJD+CAP	NO	μmol/L	WKY	SHR	GJD	CAP	GJD+CAP
	1	284.199	513.116	326.773	328.74	345.646		1	76.9112	113.889	67.6064	67.641	44.434		1	5.71359	1.61567	2.68911	3.62301	4.47246
	2	196.37	608.453	351.749	377.744	176.362		2	67.8632	98.8811	75.8849	65.9215	49.82		2	5.25581	2.83966	3.0563	2.6683	5.25949
	3	249.37	597.54	472.57	509.66	314.09		3	35.54	121.21	53.02	98.27	52.68		3	6.64015	2.6683	5.18972	3.08446	4.42717
	4	217.547	667.978	397.647	519.897	250.795		4	19.9211	155.909	74.3724	78.0495	70.3205		4	4.45532	1.73807	6.04651	5.53244	5.16157
	5	299.102	575.631	302.368	331.827	346.613		5	40.5772	142.232	66.8917	79.2086	67.3163		5	6.44798	2.18237	3.27295	3.20685	6.10894
	6	241.202	705.039	254.487	302.588	245.136		6	62.2547	96.0046	58.428	91.8123	45.4525		6	4.55324	2.10526	5.06732	5.04284	5.26316
	7	178.842	653.255	439.914	474.803	342.849		7	25.6922	119.199	69.3028	78.0844	64.1166		7	5.22766	2.49694	2.57038	4.0563	5.11628
	8	306.518	681.579	445.948	410.217	302.171		8	53.8623	154.763	59.1616	84.1061	52.4608		8	4.28	1.99	4.15	2.89	5.31
	Mean	246.644	625.324	373.932	406.934	290.458		Mean	47.8277	125.261	65.5835	80.3867	55.8251		Mean	5.47054	2.20453	4.00529	3.76302	5.13988
SOD	U/ml	WKY	SHR	GJD	CAP	GJD+CAP	GSH-Px	U/ml	WKY	SHR	GJD	CAP	GJD+CAP	MDA	nmol/ml	WKY	SHR	GJD	CAP	GJD+CAP
	1	246.267	128.66	190.918	199.247	353.632		1	1642.37	1166.67	1545.2	1445.6	1553.4		1	2.9374	9.31782	4.41413	4.79936	2.74478
	2	361.918	158.926	186.43	225.716	319.684		2	1519.21	1219.63	1240.49	1515.3	1627.8		2	3.60193	10.0321	4.51043	7.11075	3.50562
	3	261.347	115.533	315.78	207.375	244.862		3	1563.28	1052.97	1441.15	1107	1352.7		3	2.77689	6.17978	4.22151	3.41894	3.03371
	4	287.811	149.719	219.918	254.256	293.68		4	1807.91	1004.59	1373.35	1306.8	1653.9		4	4.54254	6.59711	5.95506	6.75762	4.33066
	5	345.006	153.057	368.717	227.018	243.395		5	1705.65	1016.24	1684.65	1344.5	1420.1		5	2.42376	5.1252	4.34992	4.32263	4.41413
	6	249.434	194.14	177.339	204.224	253.91		6	1837.48	987.31	1120.62	1256.9	1606.5		6	3.60193	5.44623	6.11557	7.11075	2.15249
	7	407.72	134.644	184.819	201.966	260.446		7	1973.2	965.3	1325.7	1111.4	1408.7		7	4.0931	9.58266	5.79454	4.10273	3.16212
	8	259.6	112.4	228.7	199.3	302.1		8	1841.6	1023.8	1563.9	1278.1	1528.3		8	3.23	8.24	3.87	6.44	5.06
	Mean	302.388	143.385	234.078	214.888	283.964		Mean	1736.34	1054.56	1411.88	1295.7	1518.92		Mean	3.40094	7.56511	4.90389	5.50785	3.55044
CAT	U/ml	WKY	SHR	GJD	CAP	GJD+CAP
	1	7.22279	3.26765	6.42902	6.71349	7.13844
	2	8.47744	2.63595	8.77258	7.08216	7.77004
	3	10.2052	4.31415	6.50405	5.19299	9.00113
	4	7.61309	3.92425	7.01375	4.45331	9.20904
	5	8.69276	1.88784	5.23542	6.73765	7.11826
	6	6.12958	6.02823	6.61479	6.44536	7.35869
	7	11.7086	4.33526	5.78352	4.97055	7.00911
	8	9.08396	4.21572	6.34847	5.81505	8.48747
	Mean	8.64168	3.82613	6.5877	5.92632	7.88652

## Sheet: IHC IOD
Thoracic aorta	AGTR1	WKY	SHR	GJD	CAP	GJD+CAP	Thoracic aorta	ET-1	WKY	SHR	GJD	CAP	GJD+CAP	Thoracic aorta	eNOS	WKY	SHR	GJD	CAP	GJD+CAP
	1	22937.5	49457.7	19457	22322.3	25084		1	1163.97	8504.1	3200.82	4236.85	2115.32		1	20138	12064.8	17600.2	16827.8	29853.9
	2	20143.1	44003.7	26811.7	29662.2	21481.6		2	1852.37	9045.57	2947.56	5736.93	3922.89		2	35394.9	8094.88	20785.4	20422	19417.9
	3	20336.2	44609.1	27614.4	38251.5	19257.7		3	2036.22	9967.04	2909.57	3878.45	3559.67		3	21262.7	10901.9	17456.4	15693.8	22444.8
	4	26416.2	44126.8	32142.2	38084.3	16493.7		4	3927.02	6004.03	2808.19	5831.51	2504.62		4	19387.3	15292.2	20788.4	20312.5	22243.4
	5	15007.6	61841	37446.2	35147.1	22805.3		5	2153.79	5627.03	3438.31	3772.42	2755.54		5	26587.2	15527.1	22477.1	15037.7	25315.1
	6	20857.5	53202.6	31975	22651	24236.4		6	2260.03	5967.84	4317.01	5264.95	4011.3		6	27563.5	8887.69	19544.8	19046.2	20957
	7	19432.5	35287.8	25976.8	29824.8	23121.7		7	3678.09	7162.68	5777.87	4943.5	3090.49		7	28001.6	16495.7	20501.1	14824.7	18914.6
	8	15985	60347	21658	32347	20476		8	1256	8973	4971	5168	1436		8	30473	9745	15857	17456	22368
	Mean	20139.5	49109.5	27885.1	31036.3	21619.6		Mean	2290.94	7656.41	3796.29	4854.08	2924.48		Mean	26101	12126.2	19376.3	17452.6	22689.3
Kidney	AGTR1	WKY	SHR	GJD	CAP	GJD+CAP	Kidney	ET-1	WKY	SHR	GJD	CAP	GJD+CAP	Kidney	eNOS	WKY	SHR	GJD	CAP	GJD+CAP
	1	99323	309039	251631	306086	207277		1	127901	187936	164461	169168	150140		1	248172	107311	155048	172101	214092
	2	116501	294946	248669	296782	212060		2	127187	185694	152012	181114	112511		2	232871	122953	167581	169647	192570
	3	211642	499140	260658	339517	235876		3	121927	180136	146307	173780	160345		3	235619	122255	178445	166190	231734
	4	277994	385836	175091	270311	227373		4	105726	157402	130728	163012	106654		4	179920	133498	173578	174444	181723
	5	289918	404867	194978	261116	131863		5	121638	254381	136106	128130	137979		5	169774	153447	163682	150572	203423
	6	294402	347786	200329	286220	288767		6	129356	197560	164144	131153	148167		6	186725	146729	180470	159841	192090
	7	134472	445217	293104	304456	203658		7	93204	203346	132756	178756	115439		7	268778	125445	198634	156349	224238
	8	203169	398574	301125	312487	156534		8	116253	198857	142238	173234	123746		8	286324	116349	214567	199635	216543
	Mean	203428	385676	240698	297122	207926		Mean	117899	195664	146094	162293	131873		Mean	226023	128498	179001	168597	207052

## Sheet: RT-qPCR
Thoracic aorta	AGTR1	WKY	SHR	GJD	CAP	GJD+CAP	Thoracic aorta	ET-1	WKY	SHR	GJD	CAP	GJD+CAP	Thoracic aorta	eNOS	WKY	SHR	GJD	CAP	GJD+CAP
	1	1	4.00893	1.21423	1.69215	1.67726		1	1	3.5	3.92942	2.38464	2.4161		1	1	0.277802	0.96991	0.619166	0.886323
	2	1	3.85065	1.86259	3.66689	1.52477		2	1	4.53553	4.13967	5.8216	3.14641		2	1	0.259817	0.8314	0.38163	1.11361
	3	1	3.41423	1.47935	1.41066	1.30112		3	1	8.07107	3.07141	3.76928	2.32127		3	1	0.463692	0.746735	0.56441	1.04951
	4	1	2.87	1.64	3.01	1.55		4	1	5.64	3.21	4.13	3.25		4	1	0.21	1.04	0.66	1.23
	5	1	2.69	1.97	2.58	1.42		5	1	6.01	2.58	4.02	2.67		5	1	0.52	1.29	0.74	0.98
	6	1	3.21	2.04	2.03	1.38		6	1	5.73	3.14	3.42	2.54		6	1	0.34	0.86	0.71	0.92
	7	1	2.67	1.63	1.99	1.61		7	1	3.59	3.06	3.67	1.51		7	1	0.17	0.52	0.46	1.11
	8	1	2.96	1.89	1.64	1.24		8	1	4.86	2.78	3.16	2.43		8	1	0.15	0.47	0.55	1.07
	Mean	1	3.20923	1.71577	2.25246	1.46289		Mean	1	5.24208	3.23881	3.79694	2.53547		Mean	1	0.298914	0.841006	0.585651	1.04493
Kidney	AGTR1	WKY	SHR	GJD	CAP	GJD+CAP	Kidney	ET-1	WKY	SHR	GJD	CAP	GJD+CAP	Kidney	eNOS	WKY	SHR	GJD	CAP	GJD+CAP
	1	1	5.68	2.63	3.89	4.29		1	1	3.38	3.17	4.21	2.47		1	1	0.24	0.64	0.41	1.21
	2	1	6.17	2.12	4.05	2.58		2	1	5.24	4.08	3.28	2.35		2	1	0.36	0.87	0.39	1.02
	3	1	5.42	4.91	4.41	3.61		3	1	2.98	3.06	3.44	1.62		3	1	0.35	0.96	0.52	0.86
	4	1	8.29	3.25	5.21	2.27		4	1	4.12	3.12	2.85	3.07		4	1	0.51	0.99	0.87	0.98
	5	1	7.61	3.38	3.69	1.85		5	1	4.03	2.55	2.96	2.86		5	1	0.27	0.57	0.88	0.67
	6	1	6.35	4.47	6.32	1.64		6	1	3.57	2.41	3.24	2.34		6	1	0.19	0.71	0.65	1.18
	7	1	8.02	3.95	5.74	2.03		7	1	3.69	3.59	3.01	2.12		7	1	0.45	0.52	0.91	1.05
	8	1	9.38	2.02	4.97	3.12		8	1	5.04	3.44	2.71	1.85		8	1	0.13	0.93	0.42	1.25
	Mean	1	7.115	3.34125	4.785	2.67375		Mean	1	4.00625	3.1775	3.2125	2.335		Mean	1	0.3125	0.77375	0.63125	1.0275

## Sheet: Serum biochemistry Kits
CRE	μmol/L	WKY	SHR	GJD	CAP	GJD+CAP	BUN	mmol/L	WKY	SHR	GJD	CAP	GJD+CAP	Total protein	g/L	WKY	SHR	GJD	CAP	GJD+CAP
	1	47.949	36.27	41.131	34.819	37.503		1	6.719	7.965	7.641	8.358	9.871		1	50.4	55.6	47.6	44.2	51.1
	2	49.037	37.576	37.939	31.265	49.835		2	7.585	7.312	6.79	9.086	6.836		2	48.7	52.1	46.3	47.5	47.3
	3	51.286	34.457	101.122	39.217	43.597		3	5.902	7.245	8.411	7.486	7.644		3	49.1	64.3	45.9	46.8	50.9
	4	54.841	49.69	38.954	37.649	41.058		4	7.284	9.885	7.689	8.267	6.656		4	38.6	49.7	51.8	56.9	48.2
	5	49.89	56.146	40.042	41.783	39.244		5	6.715	8.324	7.759	7.057	7.659		5	53.4	61.5	50.9	53.7	55.6
	6	44.2	55.2	50.1	49.6	54.7		6	6.91	8.18	7.94	7.46	9.14		6	55.8	51.3	53.3	46.2	54.8
	7	37.1	53.4	39.4	52.7	41.9		7	7.23	6.94	6.87	8.78	8.26		7	46.9	48.2	46.5	54.4	56.9
	8	39.6	49.8	36.1	66.3	50.6		8	7.34	8.87	6.61	8.22	8.35		8	39.2	55.4	50.7	56.7	44.2
	Mean	46.7379	46.5674	48.0985	44.1666	44.8046		Mean	6.96063	8.09013	7.46375	8.08925	8.052		Mean	47.7625	54.7625	49.125	50.8	51.125
	SD	5.62709	8.4165	20.4188	10.7163	5.75517		SD	0.494073	0.904897	0.594642	0.653545	1.02304		SD	5.74477	5.30611	2.68828	4.80885	4.15444
AST	U/L	WKY	SHR	GJD	CAP	GJD+CAP	ALT	U/L	WKY	SHR	GJD	CAP	GJD+CAP	DBIL	μmol/L	WKY	SHR	GJD	CAP	GJD+CAP
	1	122.589	163.782	221.057	177.055	212.29		1	34.156	51.058	112.303	57.507	74.143		1	2.222	2.999	2.583	3.111	3.36
	2	203.991	199.767	193.248	163.206	159.111		2	35.721	75.367	84.638	62.171	69.345		2	2.749	2.333	2.861	2.138	3.444
	3	116.644	171.396	91.618	174.634	181.976		3	36.188	60.625	76.439	57.212	77.765		3	2.777	2.416	3.665	3.277	3.638
	4	218.015	270.441	214.601	214.241	199.645		4	96.269	64.783	74.346	72.38	57.819		4	2.472	4.582	3.249	3.194	3.249
	5	190.884	244.701	192.334	219.27	176.595		5	92.007	60.051	95.75	99.358	83.374		5	2.138	3.888	2.944	2.777	2.888
	6	188.9	197.6	184.5	204.2	199.8		6	66.1	88.2	32.7	68.7	73.9		6	2.98	3.14	2.98	3.14	2.87
	7	191.4	196.3	176.9	200.7	200.4		7	72.5	79.9	33.8	78.1	66.4		7	2.84	3.27	3.07	3.22	2.85
	8	167.3	200.8	199.1	183.2	205.1		8	81.3	65.4	51.2	70.4	65.1		8	2.85	3.35	3.02	3.36	3.01
	Mean	174.965	205.598	184.17	192.063	191.865		Mean	64.2801	68.173	70.147	70.7285	70.9808		Mean	2.6285	3.24725	3.0465	3.02712	3.16363
	SD	34.6714	33.2781	37.5458	19.0206	16.5547		SD	24.1477	11.3214	26.8845	12.8046	7.49679		SD	0.292456	0.689488	0.293465	0.372688	0.281434
TBA	μmol/L	WKY	SHR	GJD	CAP	GJD+CAP	GGT	U/L	WKY	SHR	GJD	CAP	GJD+CAP
	1	28.5782	35.1157	35.0024	47.709	48.9372		1	0.641	0.11	0.126	0.474	0.375
	2	46.906	25.4133	21.7289	26.9721	47.0477		2	0.234	0.589	0.462	0.255	0.596
	3	11.4785	48.9419	48.9372	42.7539	31.5068		3	0.25	0.49	0.897	1.255	1.126
	4	23.5805	32.0926	24.7378	26.7359	35.5692		4	0.352	0.774	0.43	0.97	0.646
	5	40.1984	17.761	20.6897	28.8616	29.6174		5	0.46	1.561	0.941	0.801	1.229
	6	39.4898	21.8706	36.5801	37.9783	29.2867		6	0.65	0.54	1.01	0.81	0.52
	7	46.1502	59.7544	40.7369	29.3812	30.6094		7	0.71	0.89	0.57	0.69	0.37
	8	22.6	55.7	36.2	39.8	22.4		8	0.89	1.02	0.62	0.66	0.83
	Mean	32.3727	37.0812	33.0766	35.024	34.3718		Mean	0.523375	0.74675	0.632	0.739375	0.7115
	SD	11.9201	14.8784	9.27172	7.54602	8.57622		SD	0.221068	0.402792	0.282471	0.283201	0.303689

## Sheet: Materials
Type	Name	Number	Company
GJD herbal medications	Uncaria rhynchophylla (Miq.) Miq. ex Havil	Lot No. 20200901	Heilongjiang Xiushengtang Pharmaceutical Co., Ltd.. Heilongjiang, China
	Salvia miltiorrhiza Bunge	Lot No. 20191001	Heilongjiang Xiushengtang Pharmaceutical Co., Ltd.. Heilongjiang, China
	Pueraria lobata (Willd.) Ohwi	Lot No. 20191001	Heilongjiang Xiushengtang Pharmaceutical Co., Ltd.. Heilongjiang, China
	Eucommia ulmoides Oliv.	Lot No. 20190901	Heilongjiang Xiushengtang Pharmaceutical Co., Ltd.. Heilongjiang, China
	Prunella vulgaris L.	Lot No. 20190701	Heilongjiang Xiushengtang Pharmaceutical Co., Ltd.. Heilongjiang, China
	Achyranthes bidentata Blume	Lot No. 20200901	Heilongjiang Xiushengtang Pharmaceutical Co., Ltd.. Heilongjiang, China
Western medicine	Captopril	Lot No. A0411A	Meilun Biotechnology Co., Ltd Dalian, China
Biochemical parameters	CRE	Lot No. 20210927	Rayto Life and Analytical Sciences Co., Ltd., Shenzhen
	BUN	Lot No. 20210630	Rayto Life and Analytical Sciences Co., Ltd., Shenzhen
	TP	Lot No. 20210809	Rayto Life and Analytical Sciences Co., Ltd., Shenzhen
	AST	Lot No. 20210726	Rayto Life and Analytical Sciences Co., Ltd., Shenzhen
	ALT	Lot No. 20211008	Rayto Life and Analytical Sciences Co., Ltd., Shenzhen
	DBIL	Lot No. 20210628	Rayto Life and Analytical Sciences Co., Ltd., Shenzhen
	GGT	Lot No. 20210705	Rayto Life and Analytical Sciences Co., Ltd., Shenzhen
	TBA	Lot No. 20211209	Jiancheng Bioengineering Institute, Nanjing
Elisa Kits	ET-1	Lot No. 20211217	Jiancheng Bioengineering Institute, Nanjing
	Ang II	Lot No. 20211217	Jiancheng Bioengineering Institute, Nanjing
	NO	Lot No. 20211209	Jiancheng Bioengineering Institute, Nanjing
	SOD	Lot No. 20211211	Jiancheng Bioengineering Institute, Nanjing
	GSH-Px	Lot No. 20211208	Jiancheng Bioengineering Institute, Nanjing
	CAT	Lot No. 20220903	Jiancheng Bioengineering Institute, Nanjing
	MDA	Lot No. 20211210	Jiancheng Bioengineering Institute, Nanjing
Blood pressure measurement devise	ALC-NIBP noninvasive BP system		Alcott Biotechnology Co., Ltd., Shanghai
Electronic balance	AL204 electronic balance		Mettler-Toledo Measurement Co., Ltd., Changzhou
Microplate reader	M200pro		Tecan Austria GmbH, Austria
Automatic biochemical analyzer	Chemray 240		Rayto Life and Analytical Sciences Co., Ltd., Shenzhen, China
